# Supplementary material for: Impact of Allele-Specific Expression on Ripening and Quality Characteristics of ABB Banana Fruit
Source: Int J Mol Sci. 2025 Apr 25;26(9):4090. doi: 10.3390/ijms26094090 (PMC12071630; doi:10.3390/ijms26094090)
Supplement: Supplementary file 1 [file ijms-26-04090-s001.zip]

Archive with 1 entries (1 files):
- ijms-3549329-supplementary.pdf
